# Supplementary material for: The Impact of Episodic Memory on Decision-Making in Aging: Scenarios from Everyday Life Situations
Source: Brain Sci. 2024 Sep 30;14(10):998. doi: 10.3390/brainsci14100998 (PMC11506795; doi:10.3390/brainsci14100998)
Supplement: Supplementary file 1 [file brainsci-14-00998-s001.zip]

Archive with 1 entries (1 files):
- brainsci-3214635-supplementary.pdf
